# Supplementary material for: The LysR-family transcriptional regulator VtlR coordinates carbon metabolism, oxidative and nitrosative stress resistance, and virulence in Brucella melitensis
Source: Vet Res. 2025 Nov 7;56:214. doi: 10.1186/s13567-025-01658-x (PMC12595884; doi:10.1186/s13567-025-01658-x)
Supplement: Supplementary file 1 — Additional file 1. All primers used in this study. [file 13567_2025_1658_MOESM1_ESM.xlsx]

## Sheet: Sheet1
Additional file 1. All primers used in the study
Primers	Sequences (5’–3’)	Description
VtlR-UF	GGTACCCGGGGATCCATTCCGGCACGATCTATACC	PCR amplification of the upstream fragment of the vtlR gene
VtlR-UR	CGGCGTCTGCGGCCGGTTTTTCCCCTCTCATTGTT
VtlR-DF	TGAGAGGGGAAAAACCGGCCGCAGACGCCGGAATT	PCR amplification of the downstream fragment of the vtlR gene
VtlR-DR	TGCCTGCAGGTCGACATGCTCAACCAGGCAACCGG
In-F	AGCAGCCGGATCTCATTCAG	PCR identification of the vtlR mutant and complemented strains
In-R	GGGCCTTCGAGAACAGGAAA
Out-F	TTTTCATCGCAATCGGCCAC
Out-R	AGACGGCTCATATGACAGCG
AbcR2-F	CAAACTCTGGTAGGGGTACCTGAAGGCAGCCTTTTGGGGGT	PCR amplification of the AbcR2 fragment containing potential promoters and terminators
AbcR2-R	GCTCTAGAACTAGTGGATCCATACGCATCCAGCGTTTCTGC
RS04310-F	CAAACTCTGGTAGGGGTACCGTTCGCATTATCGCAACTGT	PCR amplification of the RS04310 fragment containing potential promoters and terminators
RS04310-R	GCTCTAGAACTAGTGGATCCGGCAATTCCCTTATCGCCTT
RS13280-F	CAAACTCTGGTAGGGGTACCTCTGAATGAGCCGCGAGAAG	PCR amplification of the RS13280 fragment containing potential promoters and terminators
RS13280-R	GCTCTAGAACTAGTGGATCCTCAGATCGAAACGCGGAACA
RS13565-F	CAAACTCTGGTAGGGGTACCATTACATCACAGGCGAAAGT	PCR amplification of the RS13565 fragment containing potential promoters and terminators
RS13565-R	GCTCTAGAACTAGTGGATCCGGAATTGCTGGCGGTTGTGG
qAbcR2-F	GCTGCGTTTCCTCCTCTCAT	For RT-qPCR analysis
qAbcR2-R	GACAAACGTCCGGCTTTTGA
qRS04310-F	GCTCTTACAACAACTGGCGC	For RT-qPCR analysis
qRS04310-R	GGAGATGCCAAGGTCGTTCA
qRS13280-F	AGTAATGCAGTACGTGTCCCG	For RT-qPCR analysis
qRS13280-R	CTGGATCTGCGAACGCGATA
qRS13565-F	CCTGATCCGCTCGTACAACA	For RT-qPCR analysis
qRS13565-R	CAGGATGCCGAGGTCTTTCA
qGAPDH-F	GACATTCAGGTCGTCGCCATCA	For RT-qPCR analysis
qGAPDH-R	TCTTCCTTCCACGGCAGTTCGG
qRS10460-F	TACGGCAATCGCTCTTCTGG	For RT-qPCR analysis
qRS10460-R	CACTGACCTCGTTCGGATCC
qRS01675-F	CACAACAGCCGTTTGATGCA	For RT-qPCR analysis
qRS01675-R	AGCTCGCGATGTTCAAGGAT
qRS13730-F	CTTCTCCAAAGGCAAACGGC	For RT-qPCR analysis
qRS13730-R	TTCGCTAAGAATCCGGGTCG
qRS05300-F	ATGGCTGGTAGCGTCAACAA	For RT-qPCR analysis
qRS05300-R	TAAACCTTGGCGCCCTTCTT
qRS01680-F	AGATCATGCTGCACTGGCTT	For RT-qPCR analysis
qRS01680-R	AGAGGAAGTGGGCAATCAGC
qRS12320-F	ACTGGAAGAAATGCTCGGCA	For RT-qPCR analysis
qRS12320-R	AAGCGCGTCAATCAACTTCG
qRS04695-F	CTTCGCTGACCTGCATTTCG	For RT-qPCR analysis
qRS04695-R	GCATGGAGATCACGGAGAGG
qRS02955-F	CCCGATGATATTCGTCCGCA	For RT-qPCR analysis
qRS02955-R	TCGCGAGATCACGAAGGATG
qRS11340-F	TGGAACGTCAAGCGGATCAA	For RT-qPCR analysis
qRS11340-R	CTTGGCCTTGAAGGGTTTGC
qRS06140-F	CTTTCGCAGCCGACATGATG	For RT-qPCR analysis
qRS06140-R	GCAAACGGGCTTGGGAATTT
qRS14385-F	TGAAGGAGCCGGAGAAACAC	For RT-qPCR analysis
qRS14385-R	TATTGCTTCCTCATCGCGCT
qRS12335-F	CCACGCTCCTCGCTGATTAT	For RT-qPCR analysis
qRS12335-R	TTGAGGCTCAACCCGCTAAG
qRS13275-F	TACGGTGTGATCTTTGCGCT	For RT-qPCR analysis
qRS13275-R	AAGAATCAGTGCCGTTCCGT
qRS16595-F	CTCCTTACCTCCTACCGGGT	For RT-qPCR analysis
qRS16595-R	GCGTTGACTGTCACTCCTGA
qRS11350-F	GGCATCGTGTTATGGTTCGC	For RT-qPCR analysis
qRS11350-R	ACCAGCACAATTGTTTCGGC
qRS04470-F	ACCGACGGTTCGTTCGTTTA	For RT-qPCR analysis
qRS04470-R	AGGAAACGTAAGCGCCTTCA
qRS11355-F	AGCCGGACAGCGATCTTATG	For RT-qPCR analysis
qRS11355-R	GACGCAGGACCTCCATCAAA
qRS15575-F	TCAATCCGGGGTTGACGATG	For RT-qPCR analysis
qRS15575-R	TCGGAGAAAACACGGATCGG
qRS04690-F	CTAAGCGCCCTCTCACTCAG	For RT-qPCR analysis
qRS04690-R	TCCATCTTGGCGGCCATATC
qRS03565-F	TTGCGCTTGGTGTCTTTTCG	For RT-qPCR analysis
qRS03565-R	ATGTACAGCCCCGGACATTG
qRS00190-F	CGCTGCCATGAAGGAATTCG	For RT-qPCR analysis
qRS00190-R	CTTCGGCGGGCTTTTTATCG
qRS05730-F	GGTAGGCCATACGGTACACG	For RT-qPCR analysis
qRS05730-R	CTTCTCATCGAGGCGCAGAT
qRS13490-F	CCGCAGCATTGACGAGATTG	For RT-qPCR analysis
qRS13490-R	ACGAAATGCGGGTCAAAACG
qRS07115-F	GTCCTGCCCGACTATATGGC	For RT-qPCR analysis
qRS07115-R	GGGCCTTCGAGAACAGGAAA
